# Supplementary material for: Dual function of HPF1 in the modulation of PARP1 and PARP2 activities
Source: Commun Biol. 2021 Nov 3;4:1259. doi: 10.1038/s42003-021-02780-0 (PMC8566583; doi:10.1038/s42003-021-02780-0)
Supplement: Supplementary file 4 — Supplementary Data 1 [file 42003_2021_2780_MOESM4_ESM.xlsx]

## Sheet: Fig2
Fig 2 c														Fig 2 d														Fig 2e									Fig2f
[hpf1]	PAR-PARP1(DNA) the mean	1	2	3	PAR-PARP1(NCP) the mean	1	2	3	PAR-histones the mean	1	2	3			PAR-PARP2(DNA) the mean	1	2	3	PAR-PARP2(NCP) the mean	1	2	3	PAR-histones the mean	1	2	3		[hpf1]	PAR-PARP1 the mean	1	2	3	PAR-histones the mean	1	2	3	PAR-PARP2	1	2	3	PAR-histones	1	2	3
0	1	1	1	1	1	1	1	1	0.108063	0	0	0			1	1	1	1	1	1	1	1	0.0158247	0	0	0		0	99.5925	93.5925	102.938	99.5925	1	1	-1.86543	1.40752	90.6444	91.1444	90.2198	90.6444	0	0.5	0.30504	0
0.0625	1.24602	1.55463	1.04568	1.24602	2.0996	2.1996	1.6939	2.0996	1	1	1	1			3.22732	3.90678	2.86186	3.22732	1.87819	2.17819	1.41958	1.87819	1	1	1	1		0.0625	58.7787	58.7787	68.1241	58.7787	41.2213	41.2213	38.3559	51.2213	31.0816	36.8387	25.3998	31.0816	68.9184	74.6756	69.2235	68.9184
0.125	1.55063	1.73453	1.35028	1.55063	3.1245	3.4245	2.71881	3.1245	1.93082	2.53082	1.69538	1.93082			4.46292	4.96292	4.09745	4.46292	2.3171	2.9171	1.8585	2.3171	1.73803	1.93803	1.53803	1.73803		0.125	57.0744	57.0744	66.4198	59.0744	42.9256	42.9256	40.0602	48.9256	21.8217	25.1648	18.554	21.8217	78.1783	81.5214	78.4833	78.1783
0.25	1.81577	1.99544	1.61543	1.81577	4.41937	4.55663	4.01368	4.41937	2.31454	2.81454	2.07911	2.31454			4.89974	5.89974	4.53427	4.89974	6.12863	6.72863	5.67003	6.12863	1.69002	1.99002	1.49002	1.69002		0.25	61.975	61.975	71.3204	67.975	38.025	38.025	35.1596	42.025	24.7395	28.0774	21.4771	24.7395	75.2605	78.5983	75.5655	75.2605
0.5	2.69429	2.87457	2.49395	2.69429	5.206	5.57686	4.8003	5.206	2.19821	2.59821	1.96277	2.19821			4.87496	5.87496	4.5095	4.87496	8.52689	9.88269	8.06828	8.52689	1.70559	1.90559	1.50559	1.70559		0.5	66.6503	66.6503	75.9957	69.6503	33.3497	33.3497	30.4843	39.3497	27.4466	30.123	24.8456	27.4466	72.5534	75.2298	72.8584	72.5534
1	3.17593	3.78456	2.97559	3.17593	5.50848	5.75563	5.10278	5.50848	1.54057	1.74057	1.30514	1.54057			3.9365	4.9365	3.57104	3.9365	6.17656	6.56766	5.71796	6.17656	1.54879	1.74879	1.34879	1.54879		1	73.3399	73.3399	82.6853	79.3399	26.6601	26.6601	23.7947	29.6601	24.1319	27.1428	21.1964	24.1319	75.8681	78.879	76.1731	75.8681
2	3.32322	3.96542	3.12288	3.32322	5.46527	6.39645	5.05957	5.46527	1.15067	1.65067	0.915236	1.15067			3.04057	3.64057	2.67511	3.04057	4.4252	4.9252	3.9666	4.4252	1.20316	1.60316	1.00316	1.20316		2	76.0175	76.0175	85.3629	79.0175	23.9825	23.9825	21.1171	28.9825	22.009	25.7358	18.3577	22.009	77.991	81.7178	78.296	77.991
4	2.1238	2.94535	1.92346	2.1238	5.48165	6.35865	5.07595	5.48165	0.879614	0.979614	0.644179	0.879614			2.03518	2.73518	1.66971	2.03518	4.28679	4.67868	3.82818	4.28679	0.904955	0.999675	0.704955	0.904955		4	80.2172	80.2172	89.5626	85.2172	19.7828	19.7828	16.9174	22.7828	21.7521	26.3208	17.2588	21.7521	78.2479	82.8166	78.553	78.2479
8	1.79074	1.99074	1.59039	1.79074	4.53463	5.53463	4.12893	4.53463	0.38491	0.58491	0.149475	0.38491			1.62557	1.92557	1.26011	1.62557	3.93457	4.93457	3.47597	3.93457	0.59381	0.79381	0.39381	0.59381		8	83.521	83.521	92.8665	87.521	16.479	16.479	13.6135	19.479	24.1904	30.2059	18.2503	24.1904	75.8096	81.8251	76.1147	75.8096
16	1.08541	1.98541	0.885066	1.08541	3.57413	3.97413	3.16843	3.57413	0.166147	0.266147	0	0.166147			0.635302	0.835302	0.269837	0.635302	2.66619	3.66619	2.20759	2.66619	0.21145	0.31145	0.31145	0.21145		16	84.1495	84.1495	93.4949	88.1495	15.8505	15.8505	12.9851	18.8505	24.0047	33.5831	14.5016	24.0047	75.9953	85.5738	76.3004	75.9953
	error														error														error
[hpf1]	PAR-PARP1(DNA)	PAR-PARP1(NCP)	PAR-histones												PAR-PARP2(DNA)	PAR-PARP2(NCP)	PAR-histones											[hpf1]	PARP1	PARP2
0	0.300443	6.40355	0.128071												0.300443	0.118665	0.0741288											0	0.45	0.5
0.0625	0.417847	3.34278	0.334278												0.417847	0.289234	0.152336											0.0625	6.75438	5.75715
0.125	0.272944	2.18356	0.218356												0.272944	0.349972	0.148908											0.125	5.67883	3.34313
0.25	0.209462	1.6757	0.16757												0.209462	0.477818	0.260335											0.25	6.91241	3.33785
0.5	0.191891	1.53513	0.153513												0.191891	0.664917	0.280544											0.5	6.25618	2.67642
1	0.199322	1.59458	0.159458												0.199322	0.527545	0.23812											1	6.39707	3.0109
2	0.223728	1.78983	0.178983												0.223728	0.397822	0.199241											2	5.71275	3.72678
4	0.218209	1.74567	0.174567												0.218209	0.308445	0.14747											4	5.81972	4.56872
8	0.274129	2.19303	0.219303												0.274129	0.257054	0.111562											8	5.24237	6.01548
16	0.341095	2.72876	0.272876												0.306095	0.163177	0.0896773											16	5.24237	9.57847

## Sheet: Fig3 and S3
Fig 3b			Fig 3c			Fig 3d
[hpf1]	PAR-PARP1	PAR-PARP2	[hpf1]	PAR-PARP1	PAR-PARP2	[hpf1]	PAR-PARP1	PAR-PARP2
0	1	1	0	1	1	0	1	1
0.0625	1.04854	1.11906	0.03	0.885666	1.07756	0.03	1.23619	1.07549
0.125	1.09791	1.27539	0.0625	0.966678	1.09991	0.0625	1.37364	1.06375
0.25	1.2759	1.66788	0.125	1.23097	1.09294	0.125	1.66272	1.23865
0.5	1.38711	1.8824	0.25	1.6656	1.63969	0.25	2.19662	1.43187
1	1.61712	2.18319	0.5	2.11768	2.44803	0.5	2.14405	1.44047
2	1.64407	2.43686	1	2.36262	2.66227	1	2.30983	1.48975
4	1.65839	2.03301	2	2.38982	3.00036	2	2.0423	1.35198
8	1.45728	1.76411	4	2.4011	2.68782	4	1.70211	1.14639
16	1.18324	1.15874	8	2.4398	2.2909	8	1.26137	0.787027
			16	2.13628	1.8827	16	0.772162	0.463889
	error			error
	0.05	0.05		0	0		0	0
	0.052427	0.0559532		0.282843	0.141421		0.00139047	0.0185839
	0.0548955	0.0637694		0.212132	0.113137		0.109877	0.0188301
	0.0637949	0.083394		0.113137	0.0756604		0.0161771	0.1721
	0.0693555	0.0941199		0.162635	0.0707107		0.0834581	0.0833826
	0.0808559	0.109159		0.212132	0.141421		0.224707	0.0120672
	0.0822035	0.121843		0.141421	0.141421		0.202782	0.0476666
	0.0829197	0.101651		0.212132	0.282843		0.230494	0.116511
	0.0728641	0.0882054		0.141421	0.141421		0.247776	0.0992884
	0.0591621	0.057937		0.109023	0.141421		0.148263	0.14099
				0.212132	0.0707107		0.16934	0.127845

## Sheet: Fig4 and S5
Fig 4a	PAR-PARP1	PAR-PARP1 + HPF1	PAR-histones	PAR-PARP2	PAR-PARP2 + HPF1	PAR-histones		Fig 4b	PAR-PARP1	PAR-PARP1 + HPF1	PAR-histones	PAR-PARP2	PAR-PARP2 + HPF1	PAR-histones		Fig 4c	PAR-PARP1	PAR-PARP1 + HPF1	PAR-PARP2	PAR-PARP2 + HPF1
10	0.116613	1.91858	0.872678	0.010362	0.221081	0.246453		10	3.59348	10.4451	5.2902	0.0511309	4.57129	2.55417		30	0.00350696	0.0176428	0.0244392	0.037224
20	0.24915	2.49813	1.05379	0.0106078	0.285616	0.264264		20	7.41705	17.541	8.36935	0.116501	1.96822	1.86062		120	0.0107152	0.04738	0.0274594	0.068488
30	0.411413	2.92036	1.28659	0.0108071	0.308786	0.272161		30	9.38473	13.7756	5.50946	0.0204295	2.53169	2.97173		300	0.0376596	0.0469301	0.0328212	0.0862104
40	0.586417	3.07978	1.3314	0.0100863	0.420645	0.476789		40	10.3918	22.224	9.62268	0.0769494	3.00439	3.45273		600	0.0405063	0.124813	0.0432951	0.135188
50	0.703842	3.34308	1.39365	0.0100971	0.485321	0.622247		50	10.7162	24.2812	11.0163	0.14232	3.63357	4.36306		1800	0.0916952	0.18714	0.0804987	0.244259
60	0.864556	3.19389	1.49091	0.0100596	0.52401	0.692012		60	12.2641	24.8953	11.3316	0.321874	4.17735	5.03213		2700	0.0841661	0.193634	0.0995434	0.239307
90	0.759144	3.63996	1.63848	0.0102018	0.789207	1.1224		90	12.2479	27.9049	13.7092	0.283162	5.43275	6.64858		3600	0.0807852	0.175348	0.0963802	0.229381
120	0.598501	3.59929	1.57136	0.0104875	0.900113	1.34323		120	12.6088	26.1259	12.7804	0.266682	7.27479	8.79376		error
180	0.698335	3.57073	1.57392	0.0149049	1.31039	1.86523		180	12.9911	27.0432	13.149	0.379432	9.52457	9.64426			0.000280557	0.00141142	0.00195513	0.00297792
300	0.704819	2.84027	1.23304	0.0306621	1.54868	2.20983		300	13.4233	23.9821	11.2523	1.05073	13.697	12.9697			0.000857214	0.0037904	0.00219675	0.00547904
900	0.746905	2.89004	1.27486	0.0982692	1.73343	2.38654		900	13.0661	24.3016	11.4712	5.97457	18.9157	15.5585			0.00301276	0.0037544	0.0026257	0.00689683
1800	0.685459	2.7437	1.21179	0.202906	1.84775	2.7961		1800	12.4915	26.2438	12.7417	11.0167	18.9326	16.2826			0.0032405	0.00998507	0.00346361	0.010815
3600	0.510632	1.82785	0.805531	0.313392	1.35409	2.60871		3600	12.8461	25.602	12.1807	10.8234	18.4526	17.3558			0.00733561	0.0149712	0.00643989	0.0195407
																	0.00673329	0.0154907	0.00796347	0.0191445
																	0.00646282	0.0140279	0.00771042	0.0183505

## Sheet: Fig5
Fig5 b
[hpf1]	0	1	16
PARP1	0.15	0.85	1
PARP2	0.12	0.9	1

## Sheet: Fig6
Fig6c	PAR	NAD+	ADPR		fig6d	PAR	NAD+	ADPR
1	0	75571.4	0		1	0	45116.3	0
2	33974.4	2337.17	31630.5		2	6103.91	20414.4	9200.45
3	76274.7	165.245	8143.98		3	38109.9	2979.85	6988.36
4	44537.3	0.768192	60667.5		4	18484.9	20.9099	31439.1
1	0	75949.3	0		1	0	45118.5	0
2	34144.3	2348.86	31788.6		2	6104.21	20415.4	9200.91
3	76656.1	166.071	8184.7		3	38111.8	2980	6988.71
4	44760	0.772033	60970.8		4	18485.8	20.9109	31440.6
1	0	75195.5	0		1	0	44936.5	0
2	33805.4	2325.54	31473.1		2	6079.59	20333.1	9163.79
3	75895.2	164.423	8103.46		3	37958	2967.98	6960.52
4	44315.7	0.76437	60365.7		4	18411.2	20.8266	31313.8

## Sheet: S1
Supplementary Fig. 1
parp1
1	594008	246423	39082.6
2	475527	427472	153074
3	361758	428553	340441
4	55454.5	249600	114706
5	912978	285303	33021.3
6	730235	483056	75286.4
7	525525	461033	44698.4
8	123683	288014	52897.9
parp2
1	923547	476795	74330.5
2	1.16844e+06	684798	175986
3	414539	253448	110687
4	151026	364869	428215
5	814044	429545	79716.4
6	735802	593532	390489
7	648673	739158	567574
8	55066.7	357602	2.49354e+06

## Sheet: S2
Supplementary Fig.2
	-DNAse	+DNAse
PARP1	1	1.14924
	1.61446	1.53305
	1.10004	1.11276
PARP2	1	0.959562
	2.07369	2.04882
	1.07281	0.975615

## Sheet: S4
Supplementary Fig.2
[NAD+]	in the absence of HPF1	hpf
0.5	1	4.30945
1	1	1.7657
3	1	1.49494
35	1	0.436444
70	1	0.439167
150	1	0.398139
300	1	0.422366
